# Supplementary material for: Targeted Determination of Residual Sex Hormones in Cosmetics Using Magnetic Solid-Phase Extraction with Isotope-Labeled Internal Standards by UHPLC-MS/MS
Source: Molecules. 2025 Dec 25;31(1):90. doi: 10.3390/molecules31010090 (PMC12787144; doi:10.3390/molecules31010090)
Supplement: Supplementary file 1 [file molecules-31-00090-s001.zip]

Archive with 1 entries (1 files):
- molecules-4029911-supplementary.pdf
